# Supplementary material for: Identification and Expression Profiling of Nonphosphorus Glycerolipid Synthase Genes in Response to Abiotic Stresses in Dendrobium catenatum
Source: Plants (Basel). 2021 Jun 13;10(6):1204. doi: 10.3390/plants10061204 (PMC8231895; doi:10.3390/plants10061204)
Supplement: Supplementary file 1 [file plants-10-01204-s001.zip]

Archive with 1 entries (1 files):
- plants-1256295-supplementary.xlsx
