# Supplementary material for: Identification and Expression Profiling of Nonphosphorus Glycerolipid Synthase Genes in Response to Abiotic Stresses in Dendrobium catenatum
Source: Plants (Basel). 2021 Jun 13;10(6):1204. doi: 10.3390/plants10061204 (PMC8231895; doi:10.3390/plants10061204)
Supplement: Supplementary file 1 [file plants-10-01204-s001.zip › plants-1256295-supplementary.xlsx]

## Sheet: Sheet1
Table S1. qRT-PCR primer list.
Name	Sequence (5’-3’)
DcaMGD3	GCCTCCGAAGGCAAATCTATAG
	TGAAGTCATTGAGGATTATCGG
DcaDGD1	ATTACAAGGTTTCAAATTAGAT
	TCAGCTGTTGCAGTGCACAGGA
DcaSQD1	ACTACACTGCATGAGGAGCTCT
	TTTGCAATAGCAAGTTCTACAC
DcaSQD2.1	TTGCTGCTCGTGCTGGGGGAAT
	GCCTTGGACATAGCTTCCCAAA
Actin	CATAATTTACAAGATTGATGAGA
	TGCTTGCAACTCCACCTGGA
